# Supplementary material for: Ultra-Deep Pyrosequencing Detects Conserved Genomic Sites and Quantifies Linkage of Drug-Resistant Amino Acid Changes in the Hepatitis B Virus Genome
Source: PLoS One. 2012 May 30;7(5):e37874. doi: 10.1371/journal.pone.0037874 (PMC3364280; doi:10.1371/journal.pone.0037874)
Supplement: Dataset S2 — Alignment of master nucleotide sequences of the 8 samples analyzed, translated into amino acids in P open reading frame. (FAS) [file pone.0037874.s005.fas]

>Patient 1_Sample 1_Pre-treatment_Hepatitis B Virus Genotype A_Polymerase-Surface overlapping region_Master
YKTYGWKLHLYSHPIVLGFRKIPMGVGLSPFLLAQFTSAICSVVRRAFPHCLAFSYMDDV
V
>Patient 2_Sample 2_Pre-treatment_Hepatitis B Virus Genotype A_Polymerase-Surface overlapping region_Master
HKTYGRKLHLYSHPIVLGFRKIPMGVGLSPFLLAQFTSAICSVVRRAFPHCLAFSYMDDV
V
>Patient 3_Sample 3_Pre-treatment_Hepatitis B Virus Genotype A_Polymerase-Surface overlapping region_Master
YKTYGWKLHLYSHPIVLGFRKIPMGVGLSPFLLAQFTSAICSVVRRAFPHCLAFSYMDDV
V
>Patient 4_Sample 4A_Pre-treatment_Hepatitis B Virus Genotype A_Polymerase-Surface overlapping region_Master
YKTYGRKLHLYSHPIVLGFRKIPMGVGLSPFLLAQFTSAICSVVRRAFPHCLAFSYMDDV
V
>Patient 4_Sample 4B_Pre-treatment_Hepatitis B Virus Genotype A_Polymerase-Surface overlapping region_Master
YKTYGRKLHLYSHPIVLGFRKIPMGVGLSPFLLAQFTSAICSVVRRAFPHCLAFSYMDDV
V
>Patient 4_Sample 4C_Lamivudine Viral Breakthrough_Hepatitis B Virus Genotype A_Polymerase-Surface overlapping region_Master
YKTYGRKLHLYSHPIVLGFRKIPMGVGLSPFLLTQFTSAICSVVRRAFPHCLAFSYMDDV
V
>Patient 4_Sample 4D_Adefovir Viral Breakthrough_Hepatitis B Virus Genotype A_Polymerase-Surface overlapping region_Master
YKTYGRKLHLYSHPIVLGFRKIPMGVGLSPFLLTQFTSAICSVVRRAFPHCLAFSYMDDV
V
>Patient 4_Sample 4E_Entecavir Viral Breakthrough_Hepatitis B Virus Genotype A_Polymerase-Surface overlapping region_Master
YKTYGRKLHLYSHPIVLGFRKIPMGVGLSPFLMAQFTSAICSVVRRAFPHCLAFGYVDDI
V
